# Supplementary material for: Using Capillary Whole Blood to Quantitatively Measure Ferritin: A Validation Trial of a Point-of-Care System
Source: Nutrients. 2023 Mar 7;15(6):1305. doi: 10.3390/nu15061305 (PMC10052100; doi:10.3390/nu15061305)
Supplement: Supplementary file 1 [file nutrients-15-01305-s001.zip]

Archive with 1 entries (1 files):
- nutrients-2252804-supplementary.pdf
